# Supplementary material for: Effect of Stepwise Exposure to High-Level Erythromycin on Anaerobic Digestion
Source: Molecules. 2024 Jul 25;29(15):3489. doi: 10.3390/molecules29153489 (PMC11313690; doi:10.3390/molecules29153489)
Supplement: Supplementary file 1 [file molecules-29-03489-s001.zip]

Archive with 1 entries (1 files):
- molecules-3068197-supplementary.pdf
